# Supplementary material for: A Comparison of All-Cause Mortality in Patients Who Required Glaucoma Surgery for Neovascular Glaucoma or Primary Open-Angle Glaucoma: A Retrospective Cohort Study
Source: Vision (Basel). 2025 Jun 13;9(2):49. doi: 10.3390/vision9020049 (PMC12197471; doi:10.3390/vision9020049)
Supplement: Supplementary file 1 [file vision-09-00049-s001.zip]

Archive with 1 entries (1 files):
- vision-3446854-supplementary.pdf
